# Supplementary material for: Longitudinal micro-CT as an outcome measure of interstitial lung disease in TNF-transgenic mice
Source: PLoS One. 2018 Jan 10;13(1):e0190678. doi: 10.1371/journal.pone.0190678 (PMC5761871; doi:10.1371/journal.pone.0190678)
Supplement: S1 File — This excel file holds the all supplemental data for this manuscript, including the raw density histograms and their derived outcomes measures “Weighted Average”, “Total Volume”, “Air Volume” and “Tissue Volume” in voxels; as well as histomorphometry measures of “White Area”, “Blue Area”, “Pink Area” and “Total Area” for each histologic level and their derived summed values. (XLSX) [file pone.0190678.s001.xlsx]

## Sheet: uCT
ID	Sex	Age (months)	Genotype	Weighted Average	Total Volume (vx):-1000 to 1000 HU	Air Volume (vx): -1000 to -265 HU	Tissue Volume (vx) -264 to 1000 HU	Density (HU) ->	-1000	-999	-998	-997	-996	-995	-994	-993	-992	-991	-990	-989	-988	-987	-986	-985	-984	-983	-982	-981	-980	-979	-978	-977	-976	-975	-974	-973	-972	-971	-970	-969	-968	-967	-966	-965	-964	-963	-962	-961	-960
183	M	3	WT	-259.267	5068823	4485549	9554372		65	70	83	77	75	85	100	90	78	88	83	91	103	90	97	63	92	91	101	107	101	98	108	109	96	118	104	141	117	124	117	106	125	130	121	111	114	124	141	140	131
184	M	3	WT	-239.569	4982450	5083551	10066001		59	62	58	70	70	55	67	59	67	73	84	69	83	64	71	60	73	88	99	90	84	86	89	86	95	101	95	77	86	93	95	88	88	98	96	108	86	92	91	108	87
185	M	3	WT	-196.608	3552917	5007418	8560335		42	30	32	36	33	22	38	33	31	39	38	50	27	29	29	29	33	41	42	39	43	54	27	40	37	42	62	57	46	58	61	39	47	55	53	44	46	53	45	50	64
188	M	3	WT	-254.249	5535024	5040228	10575252		79	92	74	91	84	88	74	67	81	83	92	69	81	109	97	71	86	87	92	110	91	95	116	107	97	118	113	109	123	108	114	96	109	103	125	132	122	107	140	121	130
190	M	3	WT	-306.213	6621593	4074376	10695969		105	103	116	129	109	122	116	118	125	119	138	156	128	124	136	104	158	152	161	146	160	138	161	160	156	158	162	157	174	160	180	176	176	161	200	191	169	208	176	198	185
174	M	3	TNF	-69.8188	2569709	11374385	13944094		8	6	8	5	15	12	10	6	5	11	12	12	10	16	11	10	8	14	12	9	12	15	16	10	11	17	13	15	16	15	11	18	22	13	10	14	19	12	21	20	24
175	M	3	TNF	-105.652	3363058	10356746	13719804		18	18	20	12	16	20	12	22	10	24	18	23	19	22	13	15	29	17	17	21	9	25	24	21	20	21	23	18	26	40	23	16	28	28	21	27	30	44	24	26	21
178	M	3	TNF	-71.92	2767914	11916801	14684715		14	14	12	15	8	19	9	10	12	13	10	17	13	18	17	7	17	16	6	14	15	18	13	21	14	20	15	19	13	15	22	26	16	20	14	24	14	19	17	17	28
193	M	3	TNF	-84.7883	3272119	11376455	14648574		23	31	20	19	20	19	13	27	32	36	28	31	22	26	24	17	26	27	31	21	28	41	25	25	30	29	31	34	27	31	31	32	26	38	27	27	28	33	35	36	25
208	M	3	TNF	-185.294	4708888	7523721	12232609		27	28	17	32	27	23	30	31	26	25	38	38	36	35	27	36	30	27	27	31	40	45	37	35	25	43	49	33	36	21	46	45	48	40	37	44	43	45	54	51	48
212	M	3	TNF	-83.7478	3210236	11578384	14788620		16	15	18	18	22	20	23	22	12	31	20	15	19	15	15	13	14	19	17	24	18	21	27	20	30	22	26	20	27	25	22	34	23	26	23	25	27	30	26	24	26
118	M	4	WT	-295.063	6147485	4245221	10392706		136	137	138	142	134	147	148	156	160	159	179	145	130	157	158	110	175	135	206	160	163	170	171	200	166	161	197	171	191	204	203	208	197	214	226	218	193	212	191	260	242
137	M	4	WT	-238.023	4194013	4297838	8491851		41	28	39	46	60	43	45	42	46	51	48	51	54	51	51	36	63	43	54	46	47	55	47	53	66	52	51	54	62	52	56	52	62	47	59	75	79	77	66	79	70
138	M	4	WT	-257.711	5412402	4789734	10202136		50	64	42	55	66	45	56	61	49	58	56	48	56	57	60	39	64	70	65	69	67	70	59	56	66	75	78	67	68	85	80	78	73	73	77	83	89	76	86	84	78
139	M	4	WT	-229.968	4820897	5238854	10059751		60	52	47	55	50	43	53	49	69	58	54	64	52	61	46	46	56	56	64	58	56	83	56	59	60	63	64	72	72	83	75	78	50	66	82	76	81	89	95	72	75
141	M	4	WT	-232.16	4502121	4882583	9384704		69	75	77	79	71	79	59	74	81	71	74	98	97	77	67	52	94	86	84	85	87	96	108	79	97	101	87	110	107	96	87	107	109	100	100	114	128	125	113	106	133
144	M	4	WT	-326.389	8072064	4317413	12389477		185	203	177	230	193	224	180	215	229	203	231	195	205	250	252	172	221	235	234	217	262	232	265	252	252	277	246	248	260	319	303	285	287	298	310	327	319	309	336	313	303
145	M	4	WT	-288.286	6565164	4637725	11202889		107	120	123	127	123	126	119	120	112	119	134	118	150	131	136	88	144	133	138	150	150	152	158	157	146	162	179	182	143	168	147	193	178	166	163	161	164	179	171	198	188
164	M	4	TNF	-110.097	3723225	10993846	14717071		19	14	14	16	16	18	19	16	15	25	16	17	11	17	22	15	17	19	21	14	16	22	29	27	16	17	18	23	24	17	21	27	18	24	26	25	22	31	29	34	28
168	M	4	TNF	-192.421	6654678	10300473	16955151		54	42	48	54	51	52	46	43	43	57	43	59	50	64	44	37	56	50	63	45	50	53	72	60	56	68	69	57	60	55	60	57	73	69	62	77	84	70	62	99	75
169	M	4	TNF	-150.249	5087430	10991449	16078879		32	38	31	53	38	32	46	30	45	45	37	50	38	38	43	31	41	40	46	48	39	39	55	44	58	58	54	52	33	49	57	72	48	50	49	53	53	66	57	49	64
189	M	4	TNF	-98.1708	3981580	12278714	16260294		47	29	32	39	32	29	38	48	44	38	46	43	38	39	33	25	38	27	32	37	32	39	34	48	50	62	47	47	53	52	54	45	46	59	46	48	56	62	50	47	62
63	M	5.5	WT	-226.556	3418992	3949822	7368814		28	36	22	24	30	27	23	31	33	33	28	27	29	33	41	14	29	23	34	43	24	27	35	51	42	24	35	35	37	35	39	37	35	50	42	42	48	59	35	46	59
77	M	5.5	WT	-316.262	6323920	3677982	10001902		129	145	143	138	134	137	162	144	133	136	141	132	153	168	140	94	166	163	151	181	170	179	149	183	168	180	155	191	201	202	193	184	216	185	189	200	205	211	232	220	208
79	M	5.5	WT	-294.415	6207275	4257109	10464384		108	107	114	110	126	104	113	128	117	126	140	122	120	111	127	87	122	139	141	152	160	153	164	139	176	155	151	139	140	170	158	158	158	169	171	162	182	179	197	188	199
85	M	5.5	WT	-223.661	4946076	5682840	10628916		47	57	53	54	53	60	53	72	71	61	51	67	63	77	74	39	75	57	62	69	61	85	75	103	84	79	84	79	93	100	86	80	88	81	107	88	95	96	87	86	80
87	M	5.5	WT	-256.11	5303689	4828689	10132378		77	73	92	84	70	81	97	73	94	109	105	98	97	96	117	65	109	115	93	93	115	120	104	123	139	112	101	120	119	120	130	119	115	119	138	148	146	135	133	129	152
117	M	5.5	WT	-244.423	5676245	5468617	11144862		96	86	92	84	101	82	91	92	97	88	95	120	91	91	96	55	101	97	102	98	95	113	111	130	125	112	128	119	130	109	119	127	132	129	152	139	135	128	118	146	153
83	M	5.5	TNF	-139.178	4786732	11191226	15977958		19	31	21	23	24	17	16	24	19	42	28	30	31	34	26	20	31	35	30	37	26	48	42	34	29	29	33	33	44	38	30	36	25	40	42	43	44	53	34	51	56
84	M	5.5	TNF	-136.09	5297540	11824640	17122180		74	77	79	64	69	80	69	69	75	82	83	76	71	80	99	63	77	93	94	83	90	91	86	79	89	99	91	104	94	82	102	107	90	115	119	97	125	110	128	128	110
119	M	5.5	TNF	-150.387	5789379	11554664	17344043		53	66	56	60	62	55	57	81	68	73	67	74	66	74	75	34	51	71	81	76	67	98	73	86	100	95	91	92	80	95	89	98	100	105	85	85	106	104	105	116	111
143	M	5.5	TNF	-93.714	4182836	13064697	17247533		24	23	24	17	17	30	21	37	30	31	18	25	31	27	40	28	25	39	34	31	28	29	40	34	37	41	29	23	38	42	35	37	31	31	38	36	37	37	38	37	31
127	M	12	WT	-249.359	6049133	5839165	11888298		260	236	275	252	280	272	255	293	298	281	302	299	283	333	300	191	339	275	335	324	335	340	344	326	376	351	355	352	325	366	392	400	388	386	386	407	397	422	430	407	418
176	M	12	WT	-221.805	4283919	5034833	9318752		101	85	102	104	96	107	93	115	124	89	122	121	116	101	109	59	119	153	138	127	125	138	115	122	133	122	153	148	138	140	148	135	152	152	161	168	166	151	164	158	136
178	M	12	WT	-265.517	5468601	4900747	10369348		169	227	197	200	177	217	180	219	200	197	183	217	232	218	241	175	245	248	239	279	246	241	283	223	269	280	239	241	285	307	289	295	310	283	303	313	293	294	293	302	302
g24	M	12	WT	-189.487	4306064	5998176	10304240		137	130	136	135	133	148	158	136	142	172	168	157	161	155	139	125	165	176	173	174	147	165	156	184	199	176	186	181	204	174	192	217	189	231	206	198	213	226	214	203	248
g25	M	12	WT	-276.66	5677512	4583596	10261108		99	103	98	113	127	120	122	118	126	120	136	125	108	143	115	87	126	141	146	140	137	141	130	146	128	154	146	166	163	170	167	144	156	164	171	186	149	184	198	195	192
75	M	12	TNF	-148.713	4893746	9871613	14765359		18	22	17	17	11	16	11	21	23	12	22	30	25	27	19	15	21	17	23	25	23	30	23	34	31	22	25	24	32	25	22	23	40	28	26	38	39	30	31	35	38
76	M	12	TNF	-137.071	5001102	10205719	15206821		57	64	59	66	60	74	75	61	61	73	78	90	73	96	56	61	86	86	86	79	100	94	87	89	80	95	99	99	91	100	106	84	109	103	106	110	122	105	111	112	121
77	M	12	TNF	-182.328	6378118	9880449	16258567		84	76	83	93	100	89	94	99	85	116	94	99	81	106	103	91	107	105	122	108	129	108	144	104	126	105	130	107	111	120	141	102	128	143	148	124	134	150	158	135	136
78	M	12	TNF	-113.913	4729173	10949834	15679007		48	40	54	61	39	55	52	42	44	63	59	65	69	80	87	40	83	84	69	73	70	62	85	66	98	75	82	87	75	89	77	85	98	82	86	91	79	87	79	113	93
79	M	12	TNF	-113.332	4582930	10821053	15403983		40	59	46	58	54	57	61	62	48	52	49	57	47	64	50	38	53	73	61	60	66	58	71	79	79	71	71	77	76	92	77	81	77	70	76	72	76	80	88	80	90
80	M	12	TNF	-270.058	8030370	6806233	14836603		123	110	116	119	133	130	118	154	139	152	136	152	131	148	135	117	154	174	144	157	144	151	146	163	168	173	169	191	181	187	186	195	197	188	194	235	177	191	212	221	239
[truncated: 1,960 more columns]

## Sheet: Histology
Animal ID	Sex	Age (months)	Genotype	Level 1 White Area (um2)	Level 1 Blue Area (um2)	Level 1 Pink Area (um2)	Level 1 Total Area (um2)	Level 2 White Area (um2)	Level 2 Blue Area (um2)	Level 2 Pink Area (um2)	Level 2 Total Area (um2)	Level 3 White Area (um2)	Level 3 Blue Area (um2)	Level 3 Pink Area (um2)	Level 3 Total Area (um2)	Sum White (um2)	Sum Blue (um2)	Sum Pink (um2)	Sum Tissue (B+P) (um2)	Sum Total (um2)
63	M	5.5	WT	6.22357	2.24482	12.4401	20.9085	7.34331	2.34913	12.1166	21.8091	8.02773	1.72379	10.3965	20.148	21.5946	6.31774	34.9532	41.271	62.8656
77	M	5.5	WT	12.1173	1.09315	4.10614	17.3166	17.1822	1.27619	5.78539	24.2438	20.3452	2.01653	7.16193	29.5236	49.6447	4.38588	17.0535	21.4393	71.084
79	M	5.5	WT	15.3618	1.08004	6.75833	23.2002	18.5694	1.2443	8.35438	28.1681	20.2235	1.24815	7.88938	29.361	54.1547	3.57248	23.0021	26.5746	80.7292
85	M	5.5	WT	17.3691	0.759019	3.96373	22.0919	24.0416	1.37341	7.9275	33.3425	26.6923	2.04885	12.657	41.3982	68.103	4.18128	24.5483	28.7295	96.8325
87	M	5.5	WT	28.7694	2.30307	5.73842	36.8109	25.6329	2.33977	6.14751	34.1202	20.0167	1.7525	5.03114	26.8004	74.419	6.39534	16.9171	23.3124	97.7315
117	M	5.5	WT	19.5462	2.0529	10.1507	31.7498	20.1415	1.8869	10.2538	32.2822	22.8455	1.9396	10.5165	35.3016	62.5332	5.87941	30.921	36.8004	99.3336
118	M	4	WT	17.1184	1.61536	7.33908	26.0729	18.3476	1.45538	8.19445	27.9974	20.2457	0.760934	5.14361	26.1502	55.7117	3.83168	20.6771	24.5088	80.2205
126	M	12	WT	15.7671	1.56903	9.59964	26.9358	17.7644	1.66913	8.38531	27.8188	13.2203	1.46724	7.30726	21.9948	46.7518	4.7054	25.2922	29.9976	76.7494
137	M	4	WT	20.697	2.54583	6.20222	29.4451	23.8116	2.50546	9.26743	35.5845	24.8755	2.97539	7.78401	35.6349	69.3842	8.02668	23.2537	31.2803	100.664
138	M	4	WT	21.1332	1.07441	7.90116	30.1088	24.9465	1.51103	9.3512	35.8088	24.4087	1.50613	9.98521	35.9	70.4884	4.09157	27.2376	31.3291	101.818
139	M	4	WT	17.6343	1.19087	4.38206	23.2072	22.1599	1.15712	7.24442	30.5615	29.1801	1.72681	8.72572	39.6326	68.9743	4.0748	20.3522	24.427	93.4013
144	M	4	WT	12.6975	1.23963	3.5912	17.5283	20.3191	1.725	7.05771	29.1018	26.0714	2.02192	8.89996	36.9932	59.0879	4.98655	19.5489	24.5354	83.6234
145	M	4	WT	21.8515	2.27934	8.78051	32.9114	24.7537	2.08572	11.3078	38.1472	26.6365	2.66439	10.843	40.144	73.2418	7.02946	30.9313	37.9608	111.203
178	M	12	WT	20.0498	1.55376	8.587	30.1906	16.1832	1.81736	7.80357	25.8042	10.5955	0.811269	4.02364	15.4304	46.8285	4.18239	20.4142	24.5966	71.4251
183	M	3	WT	16.9228	1.68549	9.02483	27.6331	15.1499	1.99106	6.85734	23.9983	13.5161	1.50103	5.70934	20.7265	45.5888	5.17759	21.5915	26.7691	72.3579
184	M	3	WT	14.529	1.78999	3.99183	20.3108	20.331	1.86195	7.00101	29.1939	18.2357	2.77879	8.88922	29.9037	53.0957	6.43073	19.8821	26.3128	79.4085
185	M	3	WT	22.1474	1.27366	6.22687	29.6479	25.5193	1.21239	7.1342	33.8659	33.611	1.18087	8.5026	43.2944	81.2777	3.66692	21.8637	25.5306	106.808
188	M	3	WT	16.9371	0.968467	5.0681	22.9736	20.7301	1.45447	8.16936	30.3539	23.0125	1.28128	9.00743	33.3012	60.6796	3.70422	22.2449	25.9491	86.6287
190	M	3	WT	21.0951	1.49221	3.94855	26.5359	27.3535	1.55685	4.62597	33.5363	27.7884	2.3522	9.68157	39.8222	76.237	5.40127	18.2561	23.6574	99.8943
210	M	3	WT	23.4317	1.83053	7.87755	33.1398	24.1668	2.00076	7.4895	33.6571	23.4658	1.7772	6.23915	31.4822	71.0644	5.6085	21.6062	27.2147	98.2791
G24	M	12	WT	19.7855	3.94676	9.29238	33.0246	26.3723	2.47126	7.23596	36.0795	20.5799	2.13344	5.46775	28.1811	66.7377	8.55146	21.9961	30.5475	97.2852
G25	M	12	WT	16.1972	1.45243	7.58531	25.235	21.1019	1.94027	11.898	34.9401	23.4239	1.96562	10.4248	35.8143	60.723	5.35832	29.9081	35.2664	95.9894
75	M	12	TNF	12.2787	4.87559	7.03083	24.1851	12.4241	3.39193	7.20088	23.0169	13.6138	4.1473	7.69747	25.4586	38.3166	12.4148	21.9292	34.344	72.6606
76	M	12	TNF	16.5305	4.9062	7.68141	29.1181	16.0269	4.88051	6.65064	27.558	11.5678	3.19143	4.83577	19.5951	44.1252	12.9781	19.1678	32.146	76.2712
77	M	12	TNF	15.1209	4.63193	10.6839	30.4368	18.5385	6.73955	10.2508	35.5288	21.1767	5.44716	13.9532	40.5771	54.8361	16.8186	34.8879	51.7065	106.543
78	M	12	TNF	18.4343	7.05018	7.58913	33.0736	17.0469	5.79881	9.44632	32.292	12.3694	5.01035	6.16154	23.5413	47.8507	17.8593	23.197	41.0563	88.907
79	M	12	TNF	18.0851	4.66049	14.9018	37.6475	20.5295	4.23068	16.8696	41.6297	23.4696	5.16147	17.1554	45.7864	62.0842	14.0526	48.9268	62.9794	125.064
80	M	12	TNF	22.2561	2.00358	7.59839	31.8581	20.8899	2.6022	8.2517	31.7438	18.5617	2.01988	6.56821	27.1498	61.7077	6.62566	22.4183	29.044	90.7517
83	M	5.5	TNF	34.9808	8.46811	12.426	55.8749	37.3191	8.28789	10.6149	56.2218	29.5393	7.38689	6.97258	43.8988	101.839	24.1429	30.0134	54.1563	155.995
84	M	5.5	TNF	38.5994	5.39517	16.5792	60.5737	39.2557	8.65204	9.67309	57.5809	33.3166	9.04952	5.87053	48.2366	111.172	23.0967	32.1228	55.2195	166.391
119	M	5.5	TNF	11.6762	2.48721	6.72888	20.8923	24.5012	3.65879	13.7455	41.9055	36.4015	10.6755	14.3851	61.4621	72.5789	16.8215	34.8595	51.6809	124.26
142	M	5.5	TNF	32.0653	10.6776	20.3325	63.0754	28.4813	9.63017	24.1688	62.2802	30.1991	11.5088	21.1334	62.8414	90.7457	31.8166	65.6347	97.4513	188.197
143	M	5.5	TNF	33.4144	9.20164	18.6875	61.3035	31.568	9.23091	16.3625	57.1614	28.546	8.04869	13.7059	50.3006	93.5284	26.4812	48.7558	75.2371	168.765
164	M	4	TNF	12.0954	3.36211	3.41426	18.8718	20.5962	6.03294	6.55021	33.1794	28.0116	8.452	11.367	47.8306	60.7033	17.8471	21.3315	39.1785	99.8819
168	M	4	TNF	11.7478	3.44293	3.91474	19.1054	22.0009	6.23696	8.96637	37.2043	28.7405	7.73082	12.1412	48.6125	62.4893	17.4107	25.0223	42.433	104.922
169	M	4	TNF	16.9679	4.75829	5.75438	27.4806	21.1298	6.87287	9.33535	37.338	28.3511	7.93777	11.9359	48.2247	66.4488	19.5689	27.0256	46.5945	113.043
174	M	3	TNF	7.69215	6.58987	9.22055	23.5026	8.10907	7.61522	11.3347	27.059	9.07359	8.23019	12.948	30.2518	24.8748	22.4353	33.5033	55.9386	80.8134
175	M	3	TNF	18.643	4.27805	5.49519	28.4162	18.6738	5.31427	7.39792	31.386	25.5232	6.39032	10.6338	42.5474	62.8401	15.9826	23.5269	39.5096	102.35
178	M	3	TNF	28.5646	6.18414	12.0479	46.7966	28.9069	6.90491	10.3155	46.1273	25.7268	5.08164	9.90308	40.7115	83.1982	18.1707	32.2665	50.4372	133.635
189	M	4	TNF	27.4515	8.69805	15.5263	51.6758	26.4556	8.02687	15.8022	50.2847	24.3013	8.13147	13.4705	45.9033	78.2083	24.8564	44.799	69.6554	147.864
193	M	3	TNF	20.076	6.36409	6.37688	32.817	24.7204	7.20841	10.6094	42.5383	27.838	8.73531	10.7264	47.2997	72.6344	22.3078	27.7128	50.0206	122.655
205	M	4	TNF	25.3419	5.31124	10.9153	41.5685	29.7092	5.54985	10.4411	45.7001	25.7625	4.12266	8.52318	38.4083	80.8136	14.9838	29.8795	44.8633	125.677
208	M	4	TNF	20.507	3.77769	6.49926	30.7839	23.9938	5.50874	7.54122	37.0438	22.9894	4.4064	6.27573	33.6716	67.4902	13.6928	20.3162	34.009	101.499
211	M	3	TNF	29.9228	6.42665	13.4155	49.765	30.4914	9.55615	13.8232	53.8708	27.5259	6.64376	14.3237	48.4933	87.9402	22.6266	41.5624	64.189	152.129
212	M	3	TNF	31.3704	7.30371	10.134	48.8081	32.684	7.58328	10.1194	50.3867	31.4496	8.02009	10.3433	49.813	95.504	22.9071	30.5967	53.5038	149.008
